# Supplementary material for: Tailored therapeutic decision of rheumatoid arthritis using proteomic strategies: how to start and when to stop?
Source: Clin Proteomics. 2023 Jun 10;20:22. doi: 10.1186/s12014-023-09411-2 (PMC10257292; doi:10.1186/s12014-023-09411-2)
Supplement: Supplementary file 2 — Additional file 2. An excel file including Table S1. Search strategy. Table S2. Studies associated with autoantibodies (References of Fig. 2). Table S3. Studies associated with serum proteins other than autoantibodies (References of Fig. 3b and Fig. S1). Table S4. References of Fig. 4. Table S5. Serum proteins and their full names. [file 12014_2023_9411_MOESM2_ESM.xlsx]

## Sheet: Contents
Additional file 2 for
Tailored therapeutic decision of rheumatoid arthritis using proteomic strategies: How to start and when to stop?
Shuo-Fu Chen, Fu-Chiang Yeh, Ching-Yun Chen, Hui-Yin Chang
Contents
Additional file 2: Table S1. Search strategy
Additional file 2: Table S2. Studies associated with autoantibodies (References of Fig. 2)
Additional file 2: Table S3. Studies associated with serum proteins other than autoantibodies (References of Fig. 3b and Additional file 1: Fig. S1)
Additional file 2: Table S4. References of Fig. 4
Additional file 2: Table S5. Serum proteins and their full names

## Sheet: S1
Additional file 2: Table S1. Search strategy
The following key words were used in our literature search, which consisted of four aspects: "patient populations", "purpose of the study", "serum protein biomarkers", and "outcome parameters". All key words were combined with the Boolean operators AND/OR. Articles focused on serum protein biomarkers in the observational cohorts or clinical trials of RA patients were manually selected. Additional…
1. Patient populations			2. Purpose of the Study
“Arthritis, Rheumatoid”[Mesh]			predict*
3. Serum protein biomarkers			4. Outcome parameters
“Blood Proteins”[Mesh]	"Drug Monitoring"[Mesh]	“Anti-drug antibodies” [Title/Abstract]	response[Title/Abstract]	"down titration"[Title/Abstract]
protein*[Title/Abstract]	“therapeutic drug monitoring” [Title/Abstract]	“anti-drug antibody” [Title/Abstract]	non-response [Title/Abstract]	"dose titration"[Title/Abstract]
proteomic*[Title/Abstract]	“drug monitoring” [Title/Abstract]	antidrug antibodies[Title/Abstract]	remission[Title/Abstract]	"dose reduction"[Title/Abstract]
serum protein*[Title/Abstract]	“Serum drug levels” [Title/Abstract]	antidrug antibody[Title/Abstract]	flare[Title/Abstract]	"dose de-escalation"[Title/Abstract]
“Biomarkers, Pharmacological”[Mesh]	“serum drug level” [Title/Abstract]	anti drug antibodies[Title/Abstract]	outcome[Title/Abstract]	withdraw*[Title/Abstract]
Biological Markers[mesh:noexp]	“Therapeutic drug levels” [Title/Abstract]	anti drug antibody[Title/Abstract]	outcomes[Title/Abstract]	discontinu*[Title/Abstract]
biomarker*[Title/Abstract]	“Therapeutic drug level” [Title/Abstract]	anti-drug Ab[Title/Abstract]	improvement[Title/Abstract]	taper*[Title/Abstract]
marker*[Title/Abstract]	drug level[Title/Abstract]	anti drug Ab[Title/Abstract]	effective[Title/Abstract]	Reduc*[Title/Abstract]
“Autoantibody"[Mesh]	drug levels[Title/Abstract]	antidrug Ab[Title/Abstract]	efficacy[Title/Abstract]	"biologic free"[Title/Abstract]
autoantibod*[Title/Abstract]	drug concentration[Title/Abstract]	anti-TNFi Ab [Title/Abstract]		spac*[Title/Abstract]
auto antibod*[Title/Abstract]	serum concentration[Title/Abstract]	ADAbs [Title/Abstract]		cessation[Title/Abstract]
auto-antibod*[Title/Abstract]	serum levels[Title/Abstract]	ADAb [Title/Abstract]		stop*[Title/Abstract]
	blood levels[Title/Abstract]	ADAs[Title/Abstract]
	drug titer[Title/Abstract]

## Sheet: S2
Additional file 2: Table S2. Studies associated with autoantibodies (References of Fig. 2)
1	Lv Q, Yin Y, Li X, Shan G, Wu X, Liang D, et al. The status of rheumatoid factor and anti-cyclic citrullinated peptide antibody are not associated with the effect of anti-TNFα agent treatment in patients with rheumatoid arthritis: a meta-analysis. PloS one. 2014;9(2):e89442.
2	Salgado E, Maneiro JR, Carmona L, Gomez-Reino J. Rheumatoid factor and response to TNF antagonists in rheumatoid arthritis: systematic review and meta-analysis of observational studies. Joint Bone Spine. 2014;81(1):41-50.
3	Courvoisier DS, Chatzidionysiou K, Mongin D, Lauper K, Mariette X, Morel J, et al. The impact of seropositivity on the effectiveness of biologic anti-rheumatic agents: results from a collaboration of 16 registries. Rheumatology. 2021;60(2):820-8.
4	Kawashiri S-y, Kawakami A, Iwamoto N, Fujikawa K, Aramaki T, Tamai M, et al. In rheumatoid arthritis patients treated with tocilizumab, the rate of clinical disease activity index (CDAI) remission at 24 weeks is superior in those with higher titers of IgM-rheumatoid factor at baseline. Modern rheumatology. 2011;21(4):370-4.
5	Petro AD, Dougherty J, England BR, Sayles H, Duryee MJ, Hunter CD, et al. Associations between an expanded autoantibody profile and treatment responses to biologic therapies in patients with rheumatoid arthritis. International Immunopharmacology. 2021;91:107260.
6	Burmester GR, Feist E, Kellner H, Braun J, Iking-Konert C, Rubbert-Roth A. Effectiveness and safety of the interleukin 6-receptor antagonist tocilizumab after 4 and 24 weeks in patients with active rheumatoid arthritis: the first phase IIIb real-life study (TAMARA). Annals of the rheumatic diseases. 2011;70(5):755-9.
7	Jones G, Sebba A, Gu J, Lowenstein MB, Calvo A, Gomez-Reino JJ, et al. Comparison of tocilizumab monotherapy versus methotrexate monotherapy in patients with moderate to severe rheumatoid arthritis: the AMBITION study. Annals of the rheumatic diseases. 2010;69(01):88-96.
8	Narváez J, Magallares B, Torné CD, Hernández MV, Reina D, Corominas H, et al., editors. Predictive factors for induction of remission in patients with active rheumatoid arthritis treated with tocilizumab in clinical practice. Seminars in arthritis and rheumatism; 2016: Elsevier.
9	Kneepkens E, van den Oever I, Plasencia C, Pascual-Salcedo D, De Vries A, Hart M, et al. Serum tocilizumab trough concentration can be used to monitor systemic IL-6 receptor blockade in patients with rheumatoid arthritis: a prospective observational cohort study. Scandinavian Journal of Rheumatology. 2017;46(2):87-94.
10	Pers Y-M, Fortunet C, Constant E, Lambert J, Godfrin-Valnet M, De Jong A, et al. Predictors of response and remission in a large cohort of rheumatoid arthritis patients treated with tocilizumab in clinical practice. Rheumatology. 2014;53(1):76-84.
11	Okada T, Kohyama N, Takenaka M, Yamaguchi T, Kurihara T, Sakurai K, et al. Scoring Model to Predict a Low Disease Activity in Elderly Rheumatoid Arthritis Patients Initially Treated with Biological Disease-modifying Antirheumatic Drugs. Internal Medicine. 2021;60(12):1827-34.
12	Teitsma XM, Devenport J, Jacobs JW, Pethö-Schramm A, Borm ME, Budde P, et al. Comprehensive exploratory autoantibody profiling in patients with early rheumatoid arthritis treated with methotrexate or tocilizumab. PloS one. 2020;15(12):e0241189.
13	Cappelli L, Palmer JL, Bingham III C, editors. Clinical Responses to Tocilizumab Analyzed By Serologic Status in Rheumatoid Arthritis. ARTHRITIS & RHEUMATOLOGY; 2016: WILEY 111 RIVER ST, HOBOKEN 07030-5774, NJ USA.
14	Maneiro R, Salgado E, Carmona L, Gomez-Reino JJ, editors. Rheumatoid factor as predictor of response to abatacept, rituximab and tocilizumab in rheumatoid arthritis: systematic review and meta-analysis. Seminars in arthritis and rheumatism; 2013: Elsevier.
15	Genovese MC, Fleischmann R, Kivitz A, Lee E-B, Van Hoogstraten H, Kimura T, et al. Efficacy and safety of sarilumab in combination with csDMARDs or as monotherapy in subpopulations of patients with moderately to severely active rheumatoid arthritis in three phase III randomized, controlled studies. Arthritis research & therapy. 2020;22(1):1-17.
16	Gottenberg J, Ravaud P, Cantagrel A, Combe B, Flipo R, Schaeverbeke T, et al. Positivity for anti-cyclic citrullinated peptide is associated with a better response to abatacept: data from the ‘Orencia and Rheumatoid Arthritis’ registry. Annals of the rheumatic diseases. 2012;71(11):1815-9.
17	Nüßlein HG, Alten R, Galeazzi M, Lorenz H-M, Nurmohamed MT, Bensen WG, et al. Prognostic factors for abatacept retention in patients who received at least one prior biologic agent: an interim analysis from the observational, prospective ACTION study. BMC musculoskeletal disorders. 2015;16(1):1-11.
18	Gottenberg J, Courvoisier D, Hernandez M, Iannone F, Lie E, Canhão H, et al. Brief Report: Association of Rheumatoid Factor and Anti–Citrullinated Protein Antibody Positivity With Better Effectiveness of Abatacept: Results From the Pan‐European Registry Analysis. Arthritis & rheumatology. 2016;68(6):1346-52.
19	Alten R, Mariette X, Lorenz H-M, Galeazzi M, Cantagrel A, Nüßlein HG, et al. Real-world predictors of 12–month intravenous abatacept retention in patients with rheumatoid arthritis in the ACTION observational study. RMD open. 2017;3(2):e000538.
20	Gazeau P, Alegria GC, Devauchelle-Pensec V, Jamin C, Lemerle J, Bendaoud B, et al. Memory B cells and response to abatacept in rheumatoid arthritis. Clinical reviews in allergy & immunology. 2017;53(2):166-76.
21	Kumar R, Piantoni S, Boldini M, Garrafa E, Bazzani C, Fredi M, et al. Anti-carbamylated protein antibodies as a clinical response predictor in rheumatoid arthritis patients treated with abatacept. Clin Exp Rheumatol. 2021;39(1):91-7.
22	Alten R, Nüßlein HG, Mariette X, Galeazzi M, Lorenz H-M, Cantagrel A, et al. Baseline autoantibodies preferentially impact abatacept efficacy in patients with rheumatoid arthritis who are biologic naïve: 6-month results from a real-world, international, prospective study. Rmd Open. 2017;3(1):e000345.
23	Kremer JM, Dougados M, Emery P, Durez P, Sibilia J, Shergy W, et al. Treatment of rheumatoid arthritis with the selective costimulation modulator abatacept: twelve‐month results of a phase IIb, double‐blind, randomized, placebo‐controlled trial. Arthritis & Rheumatism: Official Journal of the American College of Rheumatology. 2005;52(8):2263-71.
24	Schiff M, Keiserman M, Codding C, Songcharoen S, Berman A, Nayiager S, et al. Efficacy and safety of abatacept or infliximab vs placebo in ATTEST: a phase III, multi-centre, randomised, double-blind, placebo-controlled study in patients with rheumatoid arthritis and an inadequate response to methotrexate. Annals of the rheumatic diseases. 2008;67(8):1096-103.
25	Gottenberg J, Ravaud P, Bardin T, Cantagrel A, Combe B, Dougados M. Positivity for RF/anti-CCP is associated with a better response to abatacept: data from the “Florencia and Rheumatoid Arthritis”(ORA) registry. Ann Rheum Dis. 2011;70(Suppl 3):74.
26	Isaacs JD, Cohen SB, Emery P, Tak PP, Wang J, Lei G, et al. Effect of baseline rheumatoid factor and anticitrullinated peptide antibody serotype on rituximab clinical response: a meta-analysis. Annals of the rheumatic diseases. 2013;72(3):329-36.
27	Takahashi N, Asai S, Kobayakawa T, Kaneko A, Watanabe T, Kato T, et al. Predictors for clinical effectiveness of baricitinib in rheumatoid arthritis patients in routine clinical practice: data from a Japanese multicenter registry. Scientific reports. 2020;10(1):1-10.
28	Bird P, Hall S, Nash P, Connell CA, Kwok K, Witcombe D, et al. Treatment outcomes in patients with seropositive versus seronegative rheumatoid arthritis in Phase III randomised clinical trials of tofacitinib. RMD open. 2019;5(1):e000742.
29	Alemao E, Postema R, Elbez Y, Mamane C, Finckh A. Presence of anti-cyclic citrullinated peptide antibodies is associated with better treatment response to abatacept but not to TNF inhibitors in patients with rheumatoid arthritis: a meta-analysis. Clinical and Experimental Rheumatology. 2019.
30	Cappelli LC, Palmer JL, Kremer J, Bingham III CO, editors. Tocilizumab treatment leads to improvement in disease activity regardless of CCP status in rheumatoid arthritis. Seminars in arthritis and rheumatism; 2017: Elsevier.
31	Harrold LR, Litman HJ, Connolly SE, Kelly S, Hua W, Alemao E, et al. Effect of anticitrullinated protein antibody status on response to abatacept or antitumor necrosis factor-α therapy in patients with rheumatoid arthritis: a US national observational study. The Journal of Rheumatology. 2018;45(1):32-9.
32	Sokolove J, Schiff M, Fleischmann R, Weinblatt ME, Connolly SE, Johnsen A, et al. Impact of baseline anti-cyclic citrullinated peptide-2 antibody concentration on efficacy outcomes following treatment with subcutaneous abatacept or adalimumab: 2-year results from the AMPLE trial. Annals of the rheumatic diseases. 2016;75(4):709-14.
33	Huizinga T, Connolly S, Johnsen A, Zhu J, Furst DE, Bykerk V, et al. Thu0114 effect of anti-cyclic citrullinated peptide 2 immunoglobulin m serostatus on efficacy outcomes following treatment with abatacept plus methotrexate in the avert trial. BMJ Publishing Group Ltd; 2015.
34	Fujii T, Sekiguchi M, Matsui K, Kitano M, Hashimoto M, Ohmura K, et al. AB0334 Very high titer of anti-citrullinated protein antibodies is associated with the achievement of clinical remission by abatacept in biologic-naïve patients with rheumatoid arthritis (the abroad study). Annals of the Rheumatic Diseases. 2013;72(Suppl 3):A889-A.
35	Kida D, Takahashi N, Kaneko A, Hirano Y, Fujibayashi T, Kanayama Y, et al. A retrospective analysis of the relationship between anti-cyclic citrullinated peptide antibody and the effectiveness of abatacept in rheumatoid arthritis patients. Scientific reports. 2020;10(1):1-9.
36	Harrold LR, Bryson J, Lehman T, Zhuo J, Gao S, Han X, et al. Association between baseline anti-cyclic citrullinated peptide antibodies and 6-month clinical response following abatacept or TNF inhibitor treatment: a real-world analysis of biologic-experienced patients with RA. Rheumatology and Therapy. 2021;8(2):937-53.
37	Julià A, López-Lasanta M, Blanco F, Gómez A, Haro I, Mas AJ, et al. Interactions between rheumatoid arthritis antibodies are associated with the response to anti-tumor necrosis factor therapy. BMC musculoskeletal disorders. 2021;22(1):1-7.
38	Mikuls TR, Coburn B, Sayles H, Yu F, Brophy M, O'Dell JR, et al., editors. Antibody to Malondialdehyde-Acetaldehyde (MAA) Adducts Serve As Biomarkers of Treatment Response in Rheumatoid Arthritis. ARTHRITIS & RHEUMATOLOGY; 2015: WILEY-BLACKWELL 111 RIVER ST, HOBOKEN 07030-5774, NJ USA.
39	Darrah E, Yu F, Cappelli LC, Rosen A, O'Dell JR, Mikuls TR. Association of baseline peptidylarginine deiminase 4 autoantibodies with favorable response to treatment escalation in rheumatoid arthritis. Arthritis & Rheumatology. 2019;71(5):696-702.
40	Halvorsen E, Haavardsholm E, Pollmann S, Boonen A, Van Der Heijde D, Kvien T, et al. Serum IgG antibodies to peptidylarginine deiminase 4 predict radiographic progression in patients with rheumatoid arthritis treated with tumour necrosis factor-α blocking agents. Annals of the rheumatic diseases. 2009;68(2):249-52.
41	Ling SF, Nair N, Verstappen SM, Barton A, Zucht H-D, Budde P, et al. Proteomic analysis to define predictors of treatment response to adalimumab or methotrexate in rheumatoid arthritis patients. The pharmacogenomics journal. 2020;20(3):516-23.
42	Arvikar SL, Collier DS, Fisher MC, Unizony S, Cohen GL, McHugh G, et al. Clinical correlations with Porphyromonas gingivalis antibody responses in patients with early rheumatoid arthritis. Arthritis Research & Therapy. 2013;15(5):1-12.
43	Rinaudo-Gaujous M, Blasco-Baque V, Miossec P, Gaudin P, Farge P, Roblin X, et al. Infliximab induced a dissociated response of severe periodontal biomarkers in rheumatoid arthritis patients. Journal of Clinical Medicine. 2019;8(5):751.
44	Marklein B, Jenning M, Konthur Z, Häupl T, Welzel F, Nonhoff U, et al. The citrullinated/native index of autoantibodies against hnRNP-DL predicts an individual “window of treatment success” in RA patients. Arthritis research & therapy. 2021;23(1):1-16.
45	Lourido L, Ruiz-Romero C, Picchi F, Diz-Rosales N, Vilaboa-Galán S, Fernández-López C, et al., editors. Association of serum anti-centromere protein F antibodies with clinical response to infliximab in patients with rheumatoid arthritis: A prospective study. Seminars in Arthritis and Rheumatism; 2020: Elsevier.
46	Fisher BA, Plant D, Lundberg K, Charles P, Barton A, Venables PJ, et al. Heterogeneity of anticitrullinated peptide antibodies and response to anti-tumor necrosis factor agents in rheumatoid arthritis. The Journal of rheumatology. 2012;39(5):929-32.
47	Hueber W, Tomooka BH, Batliwalla F, Li W, Monach PA, Tibshirani RJ, et al. Blood autoantibody and cytokine profiles predict response to anti-tumor necrosis factor therapy in rheumatoid arthritis. Arthritis research & therapy. 2009;11(3):1-13.
48	Dissanayake K, Jayasinghe C, Wanigasekara P, Sominanda A. Potential applicability of cytokines as biomarkers of disease activity in rheumatoid arthritis: Enzyme-linked immunosorbent spot assay-based evaluation of TNF-α, IL-1β, IL-10 and IL-17A. PloS one. 2021;16(1):e0246111.
49	de Moel EC, Derksen VF, Stoeken G, Trouw LA, Bang H, Goekoop RJ, et al. Baseline autoantibody profile in rheumatoid arthritis is associated with early treatment response but not long-term outcomes. Arthritis research & therapy. 2018;20(1):1-12.
50	de Moel EC, Derksen VF, Trouw LA, Bang H, Collée G, Lard LR, et al. In rheumatoid arthritis, changes in autoantibody levels reflect intensity of immunosuppression, not subsequent treatment response. Arthritis research & therapy. 2019;21(1):1-8.
51	Ferraccioli G, Tolusso B, Bobbio-Pallavicini F, Gremese E, Ravagnani V, Benucci M, et al. Biomarkers of good EULAR response to the B cell depletion therapy in all seropositive rheumatoid arthritis patients: clues for the pathogenesis. PLoS ONE. 2012.

## Sheet: S3
Additional file 2: Table S3. Studies associated with serum proteins other than autoantibodies (References of Fig. 3b and Additional file 1: Fig. S1)
Studies		Study population	No. of patients	Treatment	Analytical strategy	Response criteria	Assessment timepoint
Nordal, Brokstad (1)		45.4% bDMARD naive	141	TNFi (infliximab, adalimumab, etanercept, golimumab, certolizumab) tocilizumab, abatacept, rituximab	Immunoassay (ELISA and Multiplex immunoassay)	EULAR	3 months
Patro, Singh (2).		csDMARD naive	90	csDMARD	Immunoassay (ELISA and Nephelometry)	EULAR	4 months
Nordal, Brun (3)		csDMARD IR	39	TNFi (infliximab)	Immunoassay (ELISA)	EULAR	3, 6 months
Choi, Gerlag (4)		csDMARD IR	170	TNFi (infliximab, adalimumab)	Immunoassay (ELISA)	EULAR	16 weeks
Choi, Gerlag (4)		csDMARD IR	170	rituximab	Immunoassay (ELISA)	EULAR	24 weeks
Obry, Hardouin (5), Obry, Lequerré (6)		csDMARD IR, bDMARD naïve	22	TNFi (etanercept)	shotgun LC-MS (LTQ Orbitrap, LFQ)	EULAR	6 months
Ortea, Roschitzki (7)		bDMARD naive	8	TNFi (infliximab)	shotgun LC-MS (MALDI-TOF, iTRAQ)	EULAR	6 months
Ortea, Roschitzki (8)		bDMARD naive	8	TNFi (adalimumab)	shotgun LC-MS (MALDI-TOF, iTRAQ)	EULAR	6 months
Chen, Tang (9)		csDMARD naive	20	csDMARD	shotgun LC-MS (Q Exactive, iTRAQ) validated by LC-MRM/MS	EULAR	14 weeks
Nguyen, Courtier (10)		TNFi IR	35	rituximab	shotgun LC-MS (Q Exactive, LFQ)	EULAR	6 months
Nguyen, Baillet (11)		bDMARD naive	53	TNFi (infliximab, adalimumab, etanercept)	Immunoassay (ELISA and Nephelometry)	EULAR	6 months
Drynda, Ringel (12)		bDMARD naive	40	TNFi (etanercept)	2D-DIGE, MALDI-TOF MS	ΔDAS28 ≥1.2	3 months
Gabay, Msihid (13)		TARGET cohorts TNFi IR	291	sarilumab	Immunoassay (ELISA)	DAS28-CRP <3.2	12 weeks
Smith, Plant (14).		BRAGGSS cohorts (Caucasian) TNFi IR	236	TNFi (etanercept)	Immunoassay (ELISA)	EULAR	3 months
Visvanathan, Rahman (15)		GO-FORWARD cohorts csDMARD IR	336	TNFi (golimumab)	Immunoassay (ELISA and Multiplex immunoassay)	ACR20/ACR50	14 weeks
Fabre, Dupuy (16)		csDMARD IR	33	TNFi (etanercept)	Immunoassay (Protein biochip array)	ΔDAS28 ≥1.2 or ≥20% improvement of patient assessment disease activity, CRP or ESR	3 months
Hueber, Tomooka (17)		ABCoN, Swedish, and Japanese cohorts bDMARD naïve	93	TNFi (etanercept)	Immnunoassay (Multiplex immunoassay)	≥ACR50 vs. <ACR20	3 months
Blaschke, Rinke (18)		csDMARD IR	50	TNFi (etanercept)	2D-DIGE, MALDI-TOF MS	EULAR	24 weeks
Trocmé, Marotte (19)		TNFi naive	60	TNFi (infliximab)	SELDI-TOF MS	≥ACR70 vs. <ACR20	30 weeks
Fabre, Guisset (20)		csDMARD IR	46	rituximab	Immunoassay (Protein biochip array)	ΔDAS28 ≥1.2 or ≥20% improvement of patient assessment disease activity, CRP or ESR	3 months
Takeuchi, Miyasaka (21)		RISING cohorts csDMARD IR	327	TNFi (infliximab)	Immunoassay (ELISA)	EULAR	54 weeks
Takeuchi, Miyasaka (22)		RISING cohorts csDMARD IR	99	TNFi (infliximab)	Immunoassay (ELISA)	EULAR	54 weeks
Nishina, Kikuchi (23)		bDMARD naive	43	tocilizumab	Immunoassay (Electrochemiluminescence assay)	CDAI remission	24 weeks
Folkersen, Brynedal (24)		csDMARD IR	59	TNFi (infliximab, adalimumab, etanercept, golimumab, certolizumab)	Immnunoassay (Multiplex immunoassay)	ΔDAS28 ≥1.2	3 months
Fabris, De Vita (25)		TNFi IR	30	rituximab	Immunoassay (ELISA, Turbidimetry, and Chemiluminescent immunoassay)	EULAR	6 months
Sagawa, Kaneda (26)		Japanese cohorts csDMARD IR	41	tocilizumab	Immunoassay (ELISA)	EULAR	12 weeks
Marotta and Maksymowych (27)		csDMARD IR	74	TNFi (infliximab, adalimumab, etanercept, golimumab, certolizumab)	Immunoassay (ELISA)	EULAR	6 months
Morozzi, Fabbroni (28)		established RA csDMARD IR	29	TNFi (adalimumab)	Immunoassay (ELISA)	ACR70	3 months
Isgren, Forslind (29)		established RA csDMARD IR	87	TNFi (infliximab)	Immunoassay (ELISA)	ΔDAS28 ≥1.2	24 months
Odai, Matsunawa (30).		csDMARD IR, bDMARD naive	20	TNFi (infliximab)	Immunoassay (ELISA)	EULAR	30 weeks
Izumi, Kaneko (31)		bDMARD naive	70	tocilizumab	Immunoassay (Electrochemiluminescence assay, Turbidimetry, Nephelometry, and Chemiluminescent immunoassay)	CDAI remission	12 months
Izumi, Kaneko (31)		bDMARD naive	57	TNFi (infliximab)	Immunoassay (Electrochemiluminescence assay, Turbidimetry, Nephelometry, and Chemiluminescent immunoassay)	CDAI remission	12 months
Uno, Yoshizaki (32)		tocilizumab naive	88	tocilizumab	Immnunoassay (Multiplex immunoassay)	DAS28 remission	16 weeks
Uno, Yoshizaki (32)		etanercept naïve	50	TNFi (etanercept)	Immnunoassay (Multiplex immunoassay)	DAS28 remission	16 weeks
Dennis, Holweg (33)		ADACTA cohorts, established RA bDMARD naive	198	TNFi (adalimumab)	Immunoassay (Electrochemiluminescence assay)	ACR50	24 weeks
Dennis, Holweg (33)		ADACTA cohorts, established RA bDMARD naive	198	tocilizumab	Immunoassay (Electrochemiluminescence assay)	ACR50	24 weeks
Fabris, Quartuccio (34)		established RA TNFi IR	152	rituximab	Immunoassay (ELISA)	EULAR	4-6 months
Narváez, Magallares (35)		tocilizumab naive	126	tocilizumab	Immunoassay (ELISA)	DAS28 remission	3 months
Mancarella, Bobbio-Pallavicini (36)		csDMARD IR	1257	TNFi (infliximab, adalimumab, etanercept)	Immunoassay (ELISA)	DAS28 remission	6 months
Han, Kuzin (37)		csDMARD IR	29	TNFi (adalimumab, etanercept)	Immunoassay (ELISA)	EULAR	14 weeks
Jurado, Plasencia-Rodríguez (38)		bDMARD naive	66	TNFi (infliximab)	Immunoassay (ELISA)	EULAR	54 weeks
Jung (39)		bDMARD naive	47	tocilizumab	shotgun LC-MS (Q Exactive, LFQ) validated by LC-MRM/MS	ACR 20	12 weeks
Nguyen, Adrait (40)		TNFi IR	30	abatacept	shotgun LC-MS (Q Exactive, LFQ)	EULAR	6 months
Bay-Jensen, Platt (41)		LITHE cohorts csDMARD IR	740	tocilizumab	Immunoassay (ELISA)	ACR50	16 weeks
Wang, Devenport (42)		Pooled 5 trials (OPTION, TOWARD. RADIATE. AMBITION. LITHE) csDMARD IR or TNFi IR	4186	tocilizumab	Immunoassay (ELISA)	DAS28 remission	24 weeks
Braun-Moscovici, Markovits (43)		csDMARD IR bDMARD naive	30	TNFi (infliximab)	Immunoassay (ELISA)	EULAR	14 weeks
Klaasen, Cantaert (44)		csDMARD IR bDMARD naive	101	TNFi (infliximab)	Immunoassay (ELISA)	EULAR	16 weeks
Kneepkens, van den Oever (45)		The Netherlands and Spain cohorts tocilizumab naive	66	tocilizumab	Immunoassay (ELISA)	ΔDAS28 ≥1.2	6 months
Boyapati, Schwartzman (46), Boyapati, Msihid (47)		MOBILITY and MONARCH cohorts csDMARD IR	1493	sarilumab	Immunoassay (ELISA)	ACR20/ACR50/ACR70	24 weeks
Pers, Fortunet (48)		tocilizumab naive	204	tocilizumab	Immunoassay (ELISA)	EULAR	6 months
Narváez, Magallares (35)		tocilizumab naive	142	tocilizumab	Immunoassay (ELISA)	DAS28 remission CDAI remission	3 months
Okada, Kohyama (49)		elderly RA csDMARD IR, bDMARD naive	82	TNFi (infliximab, adalimumab, etanercept, golimumab, certolizumab), tocilizumab, abatacept	Immunoassay (ELISA)	DAS28-ESR ≤3.2	12 months
Ferraccioli, Tolusso (50)		csDMARD and/or TNFi IR	138	rituximab	Immunoassay (ELISA)	EULAR	6 months
Chang, Lv (51)		csDMARD naive	68	csDMARD	Immunoassay (ELISA)	ACR20	6 months
Shi, Chen (52)		established RA (≥3 years) not recieving TNFi within 6 months	73	etanercept	Immunoassay (ELISA and Nephelometry)	EULAR	24 weeks
Diaz-Torne, Moya (53)		csDMARD IR	63	tocilizumab	Immunoassay (ELISA)	EULAR	24 weeks
Sellam, Rouanet (54), Sellam, Rivière (55)		SMART cohorts TNFi IR	224	rituximab	Immunoassay (ELISA)	EULAR	24 weeks
Sellam, Rivière (55)		abatacept naïve	43	abatacept	Immunoassay (ELISA), Reporter cell assay for type I IFN activity	EULAR	6 months
Mavragani, La (56)		Hispanic cohorts bDMARD naive	35	TNFi (infliximab, adalimumab, etanercept)	Immunoassay (ELISA), Reporter cell assay for type I IFN activity	EULAR	6 months
Thurlings, Boumans (57)		csDMARD IR	20	rituximab	Immunoassay (ELISA)	EULAR	12 weeks
Bobbio-Pallavicini, Caporali (58)		csDMARD IR, bDMARD naive	132	TNFi (infliximab, adalimumab, etanercept)	Immunoassay (ELISA)	EULAR	12 months
González-Alvaro, Ortiz (59)		bDMARD naive	10	TNFi (infliximab)	Immunoassay (ELISA)	DAS28 remission	30 weeks
González-Alvaro, Ortiz (59)		ReAct cohorts bDMARD naive	65	TNFi (adalimumab)	Immunoassay (ELISA)	DAS28 remission	28 weeks
Muskardin, Vashisht (60)		ABCoN, TETRAD cohorts bDMARD naive	124	TNFi (infliximab, adalimumab, etanercept, golimumab, certolizumab)	Immunoassay (ELISA), Reporter cell assay for type I IFN activity	EULAR	14 weeks
Lequerre, Jouen (61)		csDMARD IR, bDMARD naive	76	TNFi (infliximab)	Immunoassay (ELISA)	DAS28	14 weeks
Buch, Seto (62)		csDMARD IR, bDMARD naive	207	TNFi (infliximab)	Immunoassay (ELISA)	ACR20	12 weeks
Schotte, Schluter (63)		csDMARD IR, bDMARD naive	19	TNFi (etanercept)	ELISPOT	ACR20/ACR50/ACR70	9 months
Marotte, Pallot-Prades (64)		csDMARD IR, bDMARD naive	90	TNFi (infliximab)	Immnunoassay (Multiplex immunoassay and Radioimmunoassay)	ΔDAS28 ≥1.2	12 months
Marotte, Gineyts (65)		csDMARD IR, bDMARD naive	66	TNFi (infliximab)	Immunoassay (ELISA)	EULAR	12 months
Julià, López-Lasanta (66)		csDMARD IR, bDMARD naive	279	TNFi (adalimumab, etanercept, golimumab, certolizumab)	Immunoassay (ELISA)	ΔDAS28 ≥1.2	12 weeks
Rinaudo-Gaujous, Blasco-Baque (67)		csDMARD IR, bDMARD naive	79	TNFi (infliximab)	Immunoassay (ELISA)	ΔDAS28 ≥1.2	6 months
Cuppen, Fritsch-Stork (68)		BiOCURA cohorts 61.2% bDMARD naive	250	TNFi (infliximab, adalimumab, etanercept, golimumab, certolizumab)	Immnunoassay (Multiplex immunoassay)	EULAR	12 months
Marotte, Arnaud (69)		ATTRACT cohorts csDMARD IR, bDMARD naive	198	TNFi (infliximab)	Immunoassay (ELISA)	ACR50	30 weeks
Mesko, Poliska (70)		csDMARD IR, bDMARD naive	13	tocilizumab	Immunoassay (ELISA)	ACR70	14 weeks
Shovman, Gilburd (71)		ORAL cohorts treatment naïve	35	tofacitinib	Immunoassay (ELISA)	EULAR	5 months
Kropáčková, Mann (72)		early RA (duration< 6 months) treatment naïve	52	csDMARD	Immunoassay (ELISA and Turbidimetry)	CDAI remission	6,12 months
Zhao, Ye (73)		Chinese cohorts csDMARD IR	60	TNFi (etanercept)	Immunoassay (ELISA)	EULAR	12 weeks
Brahe, Dehlendorff (74)		CIMESTRA, OPERA cohorts early RA (duration< 6 months) treatment naive	330	TNFi (adalimumab)	Immunoassay (ELISA)	DAS28 remission	2 years
Hambardzumyan, Bolce (75)		SWEFOT cohorts early RA (duration< 1 year) treatment naive	298	csDMARD	Immnunoassay (Multiplex immunoassay)	DAS28-ESR ≤3.2	3 months
Luque-Tévar, Perez-Sanchez (76)		csDMARD IR, bDMARD naive	104	TNFi (infliximab, etanercept, adalimumab, golimumab, certolizumab)	Immunoassay (ELISA and Multiplex immunoassay)	EULAR	6 months
Kato, Kaneko (77)		SURPRISE cohorts csDMARD IR, bDMARD naïve	226	tocilizumab	Immunoassay (ELISA)	DAS28 remission	24 weeks
Hirata, Marotta (78)		Japanese cohorts established RA	50	tocilizumab	Immunoassay (ELISA)	DAS28 remission	1 year
Hirata, Marotta (78)		Japanese cohorts established RA	27	tofacitinib	Immunoassay (ELISA)	DAS28 remission	1 year
Hirata, Marotta (78)		Japanese cohorts established RA	49	TNFi (adalimumab)	Immunoassay (ELISA)	DAS28 remission	1 year
Sellam, Hendel‐Chavez (79)		refractory RA	208	rituximab	Immunoassay (ELISA and Nephelometry)	EULAR	24 weeks
Abbreviations: bDMARD, biological disease-modifying anti-rheumatic drugs; csDMARD: conventional synthetic disease-modifying anti-rheumatic drugs; TNFi, TNF inhibitors; IR, inadequate responders; ELISA, enzyme-linked immunosorbent assays; 2D-DIGE, two-dimensional difference gel electrophoresis; LC-MS, liquid chromatography-mass spectrometry; MALDI-TOF MS, matrix-assisted laser desorption/ionizatio…
References
1	Nordal HH, Brokstad KA, Solheim M, Halse A-K, Kvien TK, Hammer HB. Calprotectin (S100A8/A9) has the strongest association with ultrasound-detected synovitis and predicts response to biologic treatment: results from a longitudinal study of patients with established rheumatoid arthritis. Arthritis research & therapy. 2017;19(1):1-10.
2	Patro PS, Singh A, Misra R, Aggarwal A. Myeloid-related protein 8/14 levels in rheumatoid arthritis: marker of disease activity and response to methotrexate. The Journal of rheumatology. 2016;43(4):731-7.
3	Nordal H, Brun J, Hordvik M, Eidsheim M, Jonsson R, Halse A. Calprotectin (S100A8/A9) and S100A12 are associated with measures of disease activity in a longitudinal study of patients with rheumatoid arthritis treated with infliximab. Scandinavian Journal of Rheumatology. 2016;45(4):274-81.
4	Choi IY, Gerlag DM, Herenius MJ, Thurlings RM, Wijbrandts CA, Foell D, et al. MRP8/14 serum levels as a strong predictor of response to biological treatments in patients with rheumatoid arthritis. Annals of the rheumatic diseases. 2015;74(3):499-505.
5	Obry A, Hardouin J, Lequerré T, Jarnier F, Boyer O, Fardellone P, et al. Identification of 7 proteins in sera of RA patients with potential to predict ETA/MTX treatment response. Theranostics. 2015;5(11):1214.
6	Obry A, Lequerré T, Hardouin J, Boyer O, Fardellone P, Philippe P, et al. Identification of S100A9 as biomarker of responsiveness to the methotrexate/etanercept combination in rheumatoid arthritis using a proteomic approach. PLoS One. 2014;9(12):e115800.
7	Ortea I, Roschitzki B, Ovalles JG, Longo JL, de la Torre I, González I, et al. Discovery of serum proteomic biomarkers for prediction of response to infliximab (a monoclonal anti-TNF antibody) treatment in rheumatoid arthritis: an exploratory analysis. Journal of proteomics. 2012;77:372-82.
8	Ortea I, Roschitzki B, Lopez-Rodriguez R, Tomero EG, Ovalles JG, López-Longo J, et al. Independent candidate serum protein biomarkers of response to adalimumab and to infliximab in rheumatoid arthritis: an exploratory study. PLoS One. 2016;11(4):e0153140.
9	Chen J, Tang M-s, Xu L-c, Li S, Ge Y, Du J-f, et al. Proteomic analysis of biomarkers predicting the response to triple therapy in patients with rheumatoid arthritis. Biomedicine & Pharmacotherapy. 2019;116:109026.
10	Nguyen MVC, Courtier A, Adrait A, Defendi F, Couté Y, Baillet A, et al. Fetuin-A and thyroxin binding globulin predict rituximab response in rheumatoid arthritis patients with insufficient response to anti-TNFα. Clinical Rheumatology. 2020;39(9):2553-62.
11	Nguyen MVC, Baillet A, Romand X, Trocme C, Courtier A, Marotte H, et al. Prealbumin, platelet factor 4 and S100A12 combination at baseline predicts good response to TNF alpha inhibitors in rheumatoid arthritis. Joint Bone Spine. 2019;86(2):195-201.
12	Drynda S, Ringel B, Kekow M, Kühne C, Drynda A, Glocker MO, et al. Proteome analysis reveals disease-associated marker proteins to differentiate RA patients from other inflammatory joint diseases with the potential to monitor anti-TNFα therapy. Pathology-Research and Practice. 2004;200(2):165-71.
13	Gabay C, Msihid J, Zilberstein M, Paccard C, Lin Y, Graham NM, et al. Identification of sarilumab pharmacodynamic and predictive markers in patients with inadequate response to TNF inhibition: a biomarker substudy of the phase 3 TARGET study. RMD open. 2018;4(1):e000607.
14	Smith SL, Plant D, Eyre S, Hyrich K, Morgan AW, Wilson AG, et al. The predictive value of serum S100A9 and response to etanercept is not confirmed in a large UK rheumatoid arthritis cohort. Rheumatology. 2017;56(6):1019-24.
15	Visvanathan S, Rahman MU, Keystone E, Genovese M, Klareskog L, Hsia E, et al. Association of serum markers with improvement in clinical response measures after treatment with golimumab in patients with active rheumatoid arthritis despite receiving methotrexate: results from the GO-FORWARD study. Arthritis research & therapy. 2010;12(6):1-11.
16	Fabre S, Dupuy A, Dossat N, Guisset C, Cohen J, Cristol J, et al. Protein biochip array technology for cytokine profiling predicts etanercept responsiveness in rheumatoid arthritis. Clinical & Experimental Immunology. 2008;153(2):188-95.
17	Hueber W, Tomooka BH, Batliwalla F, Li W, Monach PA, Tibshirani RJ, et al. Blood autoantibody and cytokine profiles predict response to anti-tumor necrosis factor therapy in rheumatoid arthritis. Arthritis research & therapy. 2009;11(3):1-13.
18	Blaschke S, Rinke K, Maring M, Flad T, Patschan S, Jahn O, et al. Haptoglobin-α1,-α2, vitamin D-binding protein and apolipoprotein C-III as predictors of etanercept drug response in rheumatoid arthritis. Arthritis research & therapy. 2015;17(1):1-12.
19	Trocmé C, Marotte H, Baillet A, Pallot-Prades B, Garin J, Grange L, et al. Apolipoprotein AI and platelet factor 4 are biomarkers for infliximab response in rheumatoid arthritis. Annals of the rheumatic diseases. 2009;68(8):1328-33.
20	Fabre S, Guisset C, Tatem L, Dossat N, Dupuy A, Cohen J, et al. Protein biochip array technology to monitor rituximab in rheumatoid arthritis. Clinical & Experimental Immunology. 2009;155(3):395-402.
21	Takeuchi T, Miyasaka N, Tatsuki Y, Yano T, Yoshinari T, Abe T, et al. Baseline tumour necrosis factor alpha levels predict the necessity for dose escalation of infliximab therapy in patients with rheumatoid arthritis. Annals of the rheumatic diseases. 2011;70(7):1208-15.
22	Takeuchi T, Miyasaka N, Inui T, Yano T, Yoshinari T, Abe T, et al. High titers of both rheumatoid factor and anti-CCP antibodies at baseline in patients with rheumatoid arthritis are associated with increased circulating baseline TNF level, low drug levels, and reduced clinical responses: a post hoc analysis of the RISING study. Arthritis research & therapy. 2017;19(1):1-11.
23	Nishina N, Kikuchi J, Hashizume M, Yoshimoto K, Kameda H, Takeuchi T. Baseline levels of soluble interleukin-6 receptor predict clinical remission in patients with rheumatoid arthritis treated with tocilizumab: implications for molecular targeted therapy. Annals of the rheumatic diseases. 2014;73(5):945-7.
24	Folkersen L, Brynedal B, Diaz-Gallo LM, Ramsköld D, Shchetynsky K, Westerlind H, et al. Integration of known DNA, RNA and protein biomarkers provides prediction of anti-TNF response in rheumatoid arthritis: results from the COMBINE study. Molecular medicine. 2016;22(1):322-8.
25	Fabris M, De Vita S, Blasone N, Visentini D, Pezzarini E, Pontarini E, et al. Serum levels of anti-CCP antibodies, anti-MCV antibodies and RF IgA in the follow-up of patients with rheumatoid arthritis treated with rituximab. Autoimmunity Highlights. 2010;1(2):87-94.
26	Sagawa A, Kaneda M, Gui Y, Marotta A, Arai J. THU0226 Evaluation of Serum 14-3-3Eta Levels in A Japanese RA Cohort Treated with Tocilizumab. Annals of the Rheumatic Diseases. 2014;73(Suppl 2):260-.
27	Marotta A, Maksymowych W. SAT0070 levels of 14-3-3Eta predict good EULAR response to anti-TNF treatment in patients with rheumatoid arthritis. Annals of the Rheumatic Diseases. 2014;73(Suppl 2):615-6.
28	Morozzi G, Fabbroni M, Bellisai F, Cucini S, Simpatico A, Galeazzi M. Low serum level of COMP, a cartilage turnover marker, predicts rapid and high ACR70 response to adalimumab therapy in rheumatoid arthritis. Clinical rheumatology. 2007;26(8):1335-8.
29	Isgren A, Forslind K, Erlandsson M, Axelsson C, Andersson S, Lund A, et al., editors. High survivin levels predict poor clinical response to infliximab treatment in patients with rheumatoid arthritis. Seminars in arthritis and rheumatism; 2012: Elsevier.
30	Odai T, Matsunawa M, Takahashi R, Wakabayashi K, Isozaki T, Yajima N, et al. Correlation of CX3CL1 and CX3CR1 levels with response to infliximab therapy in patients with rheumatoid arthritis. The Journal of Rheumatology. 2009;36(6):1158-65.
31	Izumi K, Kaneko Y, Hashizume M, Yoshimoto K, Takeuchi T. Baseline serum osteopontin levels predict the clinical effectiveness of tocilizumab but not infliximab in biologic-naïve patients with rheumatoid arthritis: a single-center prospective study at 1 year (the Keio first-bio cohort study). PloS one. 2015;10(12):e0145468.
32	Uno K, Yoshizaki K, Iwahashi M, Yamana J, Yamana S, Tanigawa M, et al. Pretreatment prediction of individual rheumatoid arthritis patients’ response to anti-cytokine therapy using serum cytokine/chemokine/soluble receptor biomarkers. PLoS One. 2015;10(7):e0132055.
33	Dennis G, Holweg CT, Kummerfeld SK, Choy DF, Setiadi AF, Hackney JA, et al. Synovial phenotypes in rheumatoid arthritis correlate with response to biologic therapeutics. Arthritis research & therapy. 2014;16(2):1-18.
34	Fabris M, Quartuccio L, Vital E, Pontarini E, Salvin S, Fabro C, et al. The TTTT B lymphocyte stimulator promoter haplotype is associated with good response to rituximab therapy in seropositive rheumatoid arthritis resistant to tumor necrosis factor blockers. Arthritis & Rheumatism. 2013;65(1):88-97.
35	Narváez J, Magallares B, Torné CD, Hernández MV, Reina D, Corominas H, et al., editors. Predictive factors for induction of remission in patients with active rheumatoid arthritis treated with tocilizumab in clinical practice. Seminars in arthritis and rheumatism; 2016: Elsevier.
36	Mancarella L, Bobbio-Pallavicini F, Ceccarelli F, Falappone PC, Ferrante A, Malesci D, et al. Good clinical response, remission, and predictors of remission in rheumatoid arthritis patients treated with tumor necrosis factor-alpha blockers: the GISEA study. The Journal of rheumatology. 2007;34(8):1670-3.
37	Han BK, Kuzin I, Gaughan JP, Olsen NJ, Bottaro A. Baseline CXCL10 and CXCL13 levels are predictive biomarkers for tumor necrosis factor inhibitor therapy in patients with moderate to severe rheumatoid arthritis: a pilot, prospective study. Arthritis research & therapy. 2016;18(1):1-7.
38	Jurado T, Plasencia-Rodríguez C, Martínez-Feito A, Navarro-Compán V, Rispens T, de Vries A, et al. Predictive value of serum infliximab levels at induction phase in rheumatoid arthritis patients. The Open Rheumatology Journal. 2017;11:75.
39	Jung J. Multiple Biomarker Panels to Predict Response to Tocilizumab (anti-IL6R) in Rheumatoid Arthritis Patients Using High-precision Proteomics Approach. 2019.
40	Nguyen MVC, Adrait A, Baillet A, Trocme C, Gottenberg J-E, Gaudin P. Identification of cartilage oligomeric matrix protein as biomarker predicting abatacept response in rheumatoid arthritis patients with insufficient response to a first anti-TNFα treatment. Joint Bone Spine. 2019;86(3):401-3.
41	Bay-Jensen AC, Platt A, Byrjalsen I, Vergnoud P, Christiansen C, Karsdal MA, editors. Effect of tocilizumab combined with methotrexate on circulating biomarkers of synovium, cartilage, and bone in the LITHE study. Seminars in arthritis and rheumatism; 2014: Elsevier.
42	Wang J, Devenport J, Low JM, Yu D, Hitraya E. Relationship between baseline and early changes in C‐reactive protein and interleukin‐6 levels and clinical response to tocilizumab in rheumatoid arthritis. Arthritis care & research. 2016;68(6):882-5.
43	Braun-Moscovici Y, Markovits D, Zinder O, Schapira D, Rozin A, Ehrenburg M, et al. Anti-cyclic citrullinated protein antibodies as a predictor of response to anti-tumor necrosis factor-alpha therapy in patients with rheumatoid arthritis. The Journal of rheumatology. 2006;33(3):497-500.
44	Klaasen R, Cantaert T, Wijbrandts CA, Teitsma C, Gerlag DM, Out TA, et al. The value of rheumatoid factor and anti-citrullinated protein antibodies as predictors of response to infliximab in rheumatoid arthritis: an exploratory study. Rheumatology. 2011;50(8):1487-93.
45	Kneepkens E, van den Oever I, Plasencia C, Pascual-Salcedo D, De Vries A, Hart M, et al. Serum tocilizumab trough concentration can be used to monitor systemic IL-6 receptor blockade in patients with rheumatoid arthritis: a prospective observational cohort study. Scandinavian Journal of Rheumatology. 2017;46(2):87-94.
46	Boyapati A, Schwartzman S, Msihid J, Choy E, Genovese MC, Burmester GR, et al. Association of High Serum Interleukin‐6 Levels With Severe Progression of Rheumatoid Arthritis and Increased Treatment Response Differentiating Sarilumab From Adalimumab or Methotrexate in a Post Hoc Analysis. Arthritis & Rheumatology. 2020;72(9):1456-66.
47	Boyapati A, Msihid J, Schwartzman S, Choy E, Burmester GR, Lam G, et al. 069 High baseline serum IL-6 identifies a subgroup of rheumatoid arthritis patients with rapid joint damage and clinical progression and predicts increased sarilumab treatment response. Rheumatology. 2019;58(Supplement_3):kez106. 068.
48	Pers Y-M, Fortunet C, Constant E, Lambert J, Godfrin-Valnet M, De Jong A, et al. Predictors of response and remission in a large cohort of rheumatoid arthritis patients treated with tocilizumab in clinical practice. Rheumatology. 2014;53(1):76-84.
49	Okada T, Kohyama N, Takenaka M, Yamaguchi T, Kurihara T, Sakurai K, et al. Scoring Model to Predict a Low Disease Activity in Elderly Rheumatoid Arthritis Patients Initially Treated with Biological Disease-modifying Antirheumatic Drugs. Internal Medicine. 2021;60(12):1827-34.
50	Ferraccioli G, Tolusso B, Bobbio-Pallavicini F, Gremese E, Ravagnani V, Benucci M, et al. Biomarkers of good EULAR response to the B cell depletion therapy in all seropositive rheumatoid arthritis patients: clues for the pathogenesis. PLoS ONE. 2012.
51	Chang Q-j, Lv C, Zhao F, Xu T-s, Li P. Elevated serum levels of interleukin-29 are associated with disease activity in rheumatoid arthritis patients with anti-cyclic citrullinated peptide antibodies. The Tohoku Journal of Experimental Medicine. 2017;241(2):89-95.
52	Shi R, Chen M, Litifu B. Serum interleukin-6 and survivin levels predict clinical response to etanercept treatment in patients with established rheumatoid arthritis. Modern rheumatology. 2018;28(1):126-32.
53	Diaz-Torne C, Moya P, Hernandez MV, Reina D, Castellvi I, De Agustin JJ, et al., editors. The combination of IL-6 and its soluble receptor is associated with the response of rheumatoid arthritis patients to tocilizumab. Seminars in arthritis and rheumatism; 2018: Elsevier.
54	Sellam J, Rouanet S, Hendel‐Chavez H, Miceli‐Richard C, Combe B, Sibilia J, et al. CCL19, a B cell chemokine, is related to the decrease of blood memory B cells and predicts the clinical response to rituximab in patients with rheumatoid arthritis. Arthritis & Rheumatism. 2013;65(9):2253-61.
55	Sellam J, Rivière E, Courties A, Rouzaire P-O, Tolusso B, Vital EM, et al. Serum IL-33, a new marker predicting response to rituximab in rheumatoid arthritis. Arthritis research & therapy. 2016;18(1):1-8.
56	Mavragani CP, La DT, Stohl W, Crow MK. Association of the response to tumor necrosis factor antagonists with plasma type I interferon activity and interferon‐β/α ratios in rheumatoid arthritis patients: a post hoc analysis of a predominantly Hispanic cohort. Arthritis & Rheumatism: Official Journal of the American College of Rheumatology. 2010;62(2):392-401.
57	Thurlings RM, Boumans M, Tekstra J, van Roon JA, Vos K, van Westing DM, et al. Relationship between the type I interferon signature and the response to rituximab in rheumatoid arthritis patients. Arthritis & Rheumatism. 2010;62(12):3607-14.
58	Bobbio-Pallavicini F, Caporali R, Alpini C, Avalle S, Epis OM, Klersy C, et al. High IgA rheumatoid factor levels are associated with poor clinical response to tumour necrosis factor α inhibitors in rheumatoid arthritis. Annals of the rheumatic diseases. 2007;66(3):302-7.
59	González-Alvaro I, Ortiz AM, Tomero EG, Balsa A, Orte J, Laffon A, et al. Baseline serum RANKL levels may serve to predict remission in rheumatoid arthritis patients treated with TNF antagonists. Annals of the rheumatic diseases. 2007;66(12):1675-8.
60	Muskardin TW, Vashisht P, Dorschner JM, Jensen MA, Chrabot BS, Kern M, et al. Increased pretreatment serum IFN-β/α ratio predicts non-response to tumour necrosis factor α inhibition in rheumatoid arthritis. Annals of the rheumatic diseases. 2016;75(10):1757-62.
61	Lequerre T, Jouen F, Brazier M, Clayssens S, Klemmer N, Ménard J-F, et al. Autoantibodies, metalloproteinases and bone markers in rheumatoid arthritis patients are unable to predict their responses to infliximab. Rheumatology. 2007;46(3):446-53.
62	Buch MH, Seto Y, Bingham SJ, Bejarano V, Bryer D, White J, et al. C‐reactive protein as a predictor of infliximab treatment outcome in patients with rheumatoid arthritis: defining subtypes of nonresponse and subsequent response to etanercept. Arthritis & Rheumatism: Official Journal of the American College of Rheumatology. 2005;52(1):42-8.
63	Schotte H, Schluter B, Willeke P, Mickholz E, Schorat M, Domschke W, et al. Long-term treatment with etanercept significantly reduces the number of proinflammatory cytokine-secreting peripheral blood mononuclear cells in patients with rheumatoid arthritis. Rheumatology. 2004;43(8):960-4.
64	Marotte H, Pallot-Prades B, Grange L, Gaudin P, Alexandre C, Miossec P. A 1-year case-control study in patients with rheumatoid arthritis indicates prevention of loss of bone mineral density in both responders and nonresponders to infliximab. Arthritis research & therapy. 2007;9(3):1-7.
65	Marotte H, Gineyts E, Miossec P, Delmas PD. Effects of infliximab therapy on biological markers of synovium activity and cartilage breakdown in patients with rheumatoid arthritis. Annals of the Rheumatic Diseases. 2009;68(7):1197-200.
66	Julià A, López-Lasanta M, Blanco F, Gómez A, Haro I, Mas AJ, et al. Interactions between rheumatoid arthritis antibodies are associated with the response to anti-tumor necrosis factor therapy. BMC musculoskeletal disorders. 2021;22(1):1-7.
67	Rinaudo-Gaujous M, Blasco-Baque V, Miossec P, Gaudin P, Farge P, Roblin X, et al. Infliximab induced a dissociated response of severe periodontal biomarkers in rheumatoid arthritis patients. Journal of Clinical Medicine. 2019;8(5):751.
68	Cuppen B, Fritsch-Stork R, Eekhout I, de Jager W, Marijnissen A, Bijlsma J, et al. Proteomics to predict the response to tumour necrosis factor-α inhibitors in rheumatoid arthritis using a supervised cluster-analysis based protein score. Scandinavian Journal of Rheumatology. 2018;47(1):12-21.
69	Marotte H, Arnaud B, Diasparra J, Zrioual S, Miossec P. Association between the level of circulating bioactive tumor necrosis factor α and the tumor necrosis factor α gene polymorphism at− 308 in patients with rheumatoid arthritis treated with a tumor necrosis factor α inhibitor. Arthritis & Rheumatism. 2008;58(5):1258-63.
70	Mesko B, Poliska S, Szamosi S, Szekanecz Z, Podani J, Varadi C, et al. Peripheral blood gene expression and IgG glycosylation profiles as markers of tocilizumab treatment in rheumatoid arthritis. The Journal of rheumatology. 2012;39(5):916-28.
71	Shovman O, Gilburd B, Watad A, Amital H, Langevitz P, Bragazzi N, et al. Decrease in 14-3-3η protein levels is correlated with improvement in disease activity in patients with rheumatoid arthritis treated with Tofacitinib. Pharmacological research. 2019;141:623-6.
72	Kropáčková T, Mann H, Růžičková O, Šléglová O, Vernerová L, Horváthová V, et al. Clusterin serum levels are elevated in patients with early rheumatoid arthritis and predict disease activity and treatment response. Scientific reports. 2021;11(1):1-10.
73	Zhao J, Ye X, Zhang Z. The predictive value of serum soluble ICAM-1 and CXCL13 in the therapeutic response to TNF inhibitor in rheumatoid arthritis patients who are refractory to csDMARDs. Clinical Rheumatology. 2020;39(9):2573-81.
74	Brahe C, Dehlendorff C, Østergaard M, Johansen JS, Ørnbjerg L, Hørslev-Petersen K, et al. Circulating serum interleukin-6, serum chitinase-3-like protein-1, and plasma vascular endothelial growth factor are not predictive for remission and radiographic progression in patients with early rheumatoid arthritis: post-hoc explorative and validation studies based on the CIMESTRA and OPERA trials. Scand…
75	Hambardzumyan K, Bolce RJ, Wallman JK, Van Vollenhoven RF, Saevarsdottir S. Serum biomarkers for prediction of response to methotrexate monotherapy in early rheumatoid arthritis: results from the SWEFOT trial. The Journal of rheumatology. 2019;46(6):555-63.
76	Luque-Tévar M, Perez-Sanchez C, Patiño-Trives AM, Barbarroja N, Arias de la Rosa I, Abalos-Aguilera M, et al. Integrative clinical, molecular, and computational analysis identify novel biomarkers and differential profiles of anti-TNF response in rheumatoid arthritis. Frontiers in immunology. 2021;12:592.
77	Kato M, Kaneko Y, Tanaka Y, Inoo M, Kobayashi-Haraoka H, Amano K, et al. Predictive value of serum amyloid a levels for requirement of concomitant methotrexate in tocilizumab initiation: A post hoc analysis of the SURPRISE study. Modern rheumatology. 2020;30(3):442-9.
78	Hirata S, Marotta A, Gui Y, Hanami K, Tanaka Y. Serum 14-3-3η level is associated with severity and clinical outcomes of rheumatoid arthritis, and its pretreatment level is predictive of DAS28 remission with tocilizumab. Arthritis research & therapy. 2015;17(1):1-10.
79	Sellam J, Hendel‐Chavez H, Rouanet S, Abbed K, Combe B, Le Loët X, et al. B cell activation biomarkers as predictive factors for the response to rituximab in rheumatoid arthritis: a six‐month, national, multicenter, open‐label study. Arthritis & Rheumatism. 2011;63(4):933-8.

## Sheet: S4
Additional file 2: Table S4. References of Fig. 4
Biomarkers		bDMARDs	Treatment durations (weeks)																										References
			0	2	4	6	8	10	12	14	16	18	20	22	24	26	28	30	32	…	52	…	…	…	…	…	…	104
Autoantibodies	RF	infliximab (TNFi)	l		¢						p																		[1]
Acute phase reactants	CRP	infliximab (TNFi)	l	¢					p																				[2]
	Haptoglobin	golimumab (TNFi)	l		¢					p																			[3]
Inflammatory mediators	Calprotectin	infliximab (TNFi)	l		¢						p																		[4]
		adalimumab (TNFi)	l		¢						p																		[4]
		tocilizumab	l		¢										p														[5]
		rituximab	l		¢										p														[4] [5]
	14-3-3η	infliximab (TNFi)	l																		¢							p	[6]
ECM remodeling	MMP-3	abatacept	l						¢												p								[7]
	MMP-3	golimumab (TNFi)	l		¢					p																			[3]
	C1M	tocilizumab	l		¢						p																		[8]
	C2M	tocilizumab	l		¢						p																		[8]
	C3M	tocilizumab	l		¢						p																		[8]
	C3M	abatacept	l		¢											p													[9]
	C4M	tocilizumab	l		¢						p																		[10]
	CRPM	tocilizumab	l		¢						p																		[10]
Biomarkers combination	MBDA	adalimumab	l						¢						p														[11]
		infliximab (TNFi)	l												¢						p								[12]
Biomarker concentrations were measured at treatment initiation (circles) and the early stage (squares), while clinical responses were evaluated at a later time (triangles). Decreases in all listed biomarkers were associated with favorable responses at the end of treatment.
References
1. Kastbom A, Forslind K, Ernestam S, Geborek P, Karlsson JA, Petersson IF, et al. Changes in the anticitrullinated peptide antibody response in relation to therapeutic outcome in early rheumatoid arthritis: results from the SWEFOT trial. Annals of the rheumatic diseases. 2016;75(2):356-61.
2. Buch MH, Seto Y, Bingham SJ, Bejarano V, Bryer D, White J, et al. C‐reactive protein as a predictor of infliximab treatment outcome in patients with rheumatoid arthritis: defining subtypes of nonresponse and subsequent response to etanercept. Arthritis & Rheumatism: Official Journal of the American College of Rheumatology. 2005;52(1):42-8.
3. Visvanathan S, Rahman MU, Keystone E, Genovese M, Klareskog L, Hsia E, et al. Association of serum markers with improvement in clinical response measures after treatment with golimumab in patients with active rheumatoid arthritis despite receiving methotrexate: results from the GO-FORWARD study. Arthritis research & therapy. 2010;12(6):1-11.
4. Choi IY, Gerlag DM, Herenius MJ, Thurlings RM, Wijbrandts CA, Foell D, et al. MRP8/14 serum levels as a strong predictor of response to biological treatments in patients with rheumatoid arthritis. Annals of the rheumatic diseases. 2015;74(3):499-505.
5. Nordal HH, Brokstad KA, Solheim M, Halse A-K, Kvien TK, Hammer HB. Calprotectin (S100A8/A9) has the strongest association with ultrasound-detected synovitis and predicts response to biologic treatment: results from a longitudinal study of patients with established rheumatoid arthritis. Arthritis research & therapy. 2017;19(1):1-10.
6. van Schaardenburg D, Murphy M, Gui Y, Turk S, Maksymowych WP, Marotta A, editors. Change in 14-3-3 eta Expression in Early RA Patients Treated with Dmards Corresponds with Change in DAS28 and Good EULAR Responses. ARTHRITIS & RHEUMATOLOGY; 2014: WILEY-BLACKWELL 111 RIVER ST, HOBOKEN 07030-5774, NJ USA.
7. Takemoto T, Takahashi N, Kida D, Kaneko A, Hirano Y, Fujibayashi T, et al. Improvement in matrix metalloproteinase-3 independently predicts low disease activity at 52 weeks in bio-switch rheumatoid arthritis patients treated with abatacept. Clin Exp Rheumatol. 2020;38:933-9.
8. Bay-Jensen AC, Platt A, Siebuhr AS, Christiansen C, Byrjalsen I, Karsdal MA. Early changes in blood-based joint tissue destruction biomarkers are predictive of response to tocilizumab in the LITHE study. Arthritis Research & Therapy. 2016;18(1):1-9.
9. Bridges S, Buckner J, Maldonado M, Bykerk V, Ray N, Mukherjee S, et al. AB0107 CHANGES IN EXTRACELLULAR MATRIX BIOMARKER C3M CORRELATE WITH ABATACEPT RESPONSE IN SEROPOSITIVE EARLY RA. Annals of the Rheumatic Diseases. 2021;80(Suppl 1):1081-2.
10. Gudmann NS, Junker P, Juhl P, Thudium CS, Siebuhr AS, Byrjalsen I, et al. Type IV collagen metabolism is associated with disease activity, radiographic progression and response to tocilizumab in rheumatoid arthritis. Clin Exp Rheumatol. 2018;36(5):829-35.
11. Brahe C, Østergaard M, Johansen J, Defranoux N, Wang X, Bolce R, et al. Predictive value of a multi-biomarker disease activity score for clinical remission and radiographic progression in patients with early rheumatoid arthritis: a post-hoc study of the OPERA trial. Scandinavian journal of rheumatology. 2019;48(1):9-16.
12. Hirata S, Li W, Defranoux N, Cavet G, Bolce R, Yamaoka K, et al. A multi-biomarker disease activity score tracks clinical response consistently in patients with rheumatoid arthritis treated with different anti-tumor necrosis factor therapies: A retrospective observational study. Modern rheumatology. 2015;25(3):344-9.

## Sheet: S5
Additional file 2: Table S5. Serum proteins and their full names
Symbol	Full name	Alternative name(s)
14-3-3η	14-3-3 eta protein
sICAM1	Soluble Intercellular Adhesion Molecule 1	CD54
VCAM1	Vascular Cell Adhesion Molecule 1	CD106
Calprotectin	Heterodimer of S100 Calcium Binding Protein	S100A8/A9; MRP8/14
S100A8	S100 Calcium Binding Protein A8	MRP8
S100A9	S100 Calcium Binding Protein A9	MRP14
S100A12	S100 Calcium Binding Protein A12	ENRAGE
CXCL4	C-X-C Motif Chemokine Ligand 4	Platelet factor 4 (PF4)
CXCL5	C-X-C Motif Chemokine Ligand 5	ENA-78
CXCL7	C-X-C Motif Chemokine Ligand 5	Pro-Platelet Basic Protein (PPBP)
CXCL9	C-X-C Motif Chemokine Ligand 9	MIG
CXCL10	C-X-C Motif Chemokine Ligand 10	IP-10
CXCL11	C-X-C Motif Chemokine Ligand 11	I-TAC
CXCL12	C-X-C Motif Chemokine Ligand 12	SDF-1
CXCL13	C-X-C Motif Chemokine Ligand 13	BLC
CCL1	C-C Motif Chemokine Ligand 1	I-309
CCL2	C-C Motif Chemokine Ligand 2	MCP-1
CCL3	C-C Motif Chemokine Ligand 3	MIP-1α
CCL4	C-C Motif Chemokine Ligand 4	MIP-1ß
CCL5	C-C Motif Chemokine Ligand 5	RANTES
CCL7	C-C Motif Chemokine Ligand 7	MCP-3
CCL11	C-C Motif Chemokine Ligand 11	Eotaxin
CCL17	C-C Motif Chemokine Ligand 17	TARC
CCL18	C-C Motif Chemokine Ligand 18	DC-CK1
CCL19	C-C Motif Chemokine Ligand 19	MIP-3ß
CCL20	C-C Motif Chemokine Ligand 20	MIP-3α
CCL22	C-C Motif Chemokine Ligand 22	MDC
CCL27	C-C Motif Chemokine Ligand 27	C-TACK
CX3CL1	C-X3-C Motif Chemokine Ligand 1	Fractalkine
IL-1α	Interleukin 1 Alpha
IL-1β	Interleukin 1 Beta
IL-1RA	Interleukin 1 Receptor Type 1	CD121
IL-2	Interleukin 2
IL-4	Interleukin 4
IL-5	Interleukin 5
IL-6	Interleukin 6
sIL-6R	Soluble Interleukin 6 Receptor
IL-7	Interleukin 7
IL-7R	Interleukin 7 Receptor
IL-8	Interleukin 8	CXCL8
IL-9	Interleukin 9
IL-10	Interleukin 10
IL-11	Interleukin 11
IL-12p40	Interleukin 12 p40 subunit
IL-12p70	Interleukin 12 p70 subunit
IL-13	Interleukin 13
IL-15	Interleukin 15
IL-16	Interleukin 16
IL-17A	Interleukin 17
IL-18	Interleukin 18
IL-21	Interleukin 21
IL-22	Interleukin 22
IL-23	Interleukin 23
IL-25	Interleukin 25
IL-27	Interleukin 27
IL-29	Interleukin 29
IL-33	Interleukin 33
IL-34	Interleukin 34
TNFα	Tumor necrosis factor alpha
TNFβ	Tumor necrosis factor beta	Lymphotoxin alpha (LTα)
TNFR1	Tumor necrosis factor receptor 1
TNFR2	Tumor necrosis factor receptor 2	TNFRSF1B
IFNα	Interferon alpha
IFNβ	Interferon beta
IFNγ	Interferon gamma
TGFβ	Transforming Growth Factor Beta
G-CSF	Granulocyte colony-stimulating factor
GM-CSF	Granulocyte macrophage-colony stimulating factor
EGF	Epidermal growth factor
FGF2	Fibroblast Growth Factor 2	Basic Fibroblast Growth Factor
HGF	Hepatocyte growth factor
VEGF	Vascular endothelial growth factor
PDGF-BB	Platelet-derived growth factor-BB
NGF	Nerve growth factor	HSAN5
IGFBP	Insulin-like growth factor-binding protein
MIF	Macrophage migration inhibitory factor	CD74L
MPO	Myeloperoxidase
BLyS	B-lymphocyte stimulator
BAFF	B cell activating factor
TNFSF13	TNF Superfamily Member 13	APRIL; CD256
TNFSF14	TNF Superfamily Member 14	LIGHT; CD258
LAIR1	Leukocyte Associated Immunoglobulin Like Receptor 1	CD305
SERPING1	Serpin Family G Member 1	C1 inhibitor (C1-INH)
C1QA, C1QB	Complement C1q
C1R	Complement C1r
C3	Complement C3
C4A	Complement C4-A
C4B	Complement C4-B
C4BPA, C4BPB	C4b binding protein
C5	Complement C5
C6	Complement C6
C7	Complement C7
C8A	Complement C8 Alpha Chain
CFH	Complement factor H
CFI	Complement factor I
MBL2	Mannose Binding Lectin 2	Mannose-binding protein C
MASP2	Mannan-binding lectin serine protease 2
CRP	C-reactive protein
FT	Ferritin
HP	Haptoglobin
LBP	Lipopolysaccharide binding protein
CP	Ceruloplasmin
SAA	Serum amyloid A
SAP	Serum amyloid P
FGA	Fibrinogen alpha chain
FGB	Fibrinogen beta chain
FGG	Fibrinogen, gamma chain	Testicular tissue protein Li 70
A2M	Alpha-2 Macroglobulin
B2M	Beta-2 Microglobulin
ORM1	Orosomucoid 1	Alpha-1-acid glycoprotein 1 (AGP1)
LRG	Leucine-rich alpha-2-glycoprotein
SERPINA1	Serpin Family A Member 1	α1-antitrypsin (AAT)
SERPINA3	Serpin Family A Member 3	α1-antichymotrypsin (AACT)
TF	Transferrin	Serotransferrin
TTR	Transthyretin	Prealbumin
RBP4	Retinol binding protein 4
SERPINC1	Serpin Family C Member 1	Antithrombin-III (AT III)
SERPIND1	Serpin Family D Member 1	Heparin cofactor 2 (HCF2)
F2	Prothrombin
F5	Coagulation factor V
F7	Coagulation factor XIII
F8	Coagulation factor XIII
PROS	Protein S
vWF	Von Willebrand Factor
FN	Fibronectin
FBN1	Fibrillin-1
PLG	Plasminogen
CPB2	Carboxypeptidase B2
SERPINE1	Serpin Family E Member 1	Plasminogen activator inhibitor-1 (PAI-1)
VTN	Vitronectin
KLK	Kallikrein
KNG1	Kininogen-1
AGT	Angiotensinogen
ANG	Angiogenin
HRG	Histidine-rich glycoprotein
THBS1	Thrombospondin 1
HBB	Hemoglobin beta
HPX	Hemopexin
AMBP	Alpha-1-microglobulin
Lp(a)	Lipoprotein(a)
APOA1	Apolipoprotein A-1
APOA2	Apolipoprotein A-2
APOB100	Apolipoprotein B-100
APOC1	Apolipoprotein C-1
APOC3	Apolipoprotein C-3
APOE	Apolipoprotein E
APOH	Apolipoprotein H	Beta-2-glycoprotein
APOM	Apolipoprotein M
ADIPO	Adiponectin
LEP	Leptin
RETN	Resistin
APMAP	Adipocyte plasma membrane-associated protein
LRP1	LDL receptor related protein 1	Alpha-2-macroglobulin receptor (A2MR)
LCAT	Lecithin-Cholesterol Acyltransferase
AZGP1	Alpha-2-Glycoprotein 1, Zinc-Binding	Zinc alpha 2 glycoprotein (ZA2G); Testicular Tissue Protein Li 227
MMP1	Matrix Metallopeptidase 1
MMP3	Matrix Metallopeptidase 3
MMP8	Matrix Metallopeptidase 8
TIMP1	Tissue Inhibitor of Metalloproteinases 1
C1M	Tissue metabolite of type I collagen
C2M	Tissue metabolite of type II collagen
C3M	Tissue metabolite of type III collagen
CRPM	C-reactive protein metabolite
CTX-I	C-terminal telopeptide of type I collagen
PINP	N-terminal propeptide of type I procollagen
COMP	Cartilage Oligomeric Matrix Protein
HA	Hyaluronic acid
HSPG2	Heparan sulfate proteoglycan
OPG	Osteoprotegerin
OPN	Osteopontin
ON	Osteonectin	SPARC
OC	Osteocalcin
DKK1	Dickkopf WNT Signaling Pathway Inhibitor 1
BAP	Bone alkaline phosphatase
RANKL	Receptor activator of NF-κB ligand
ITIH1	Inter-Alpha-Trypsin Inhibitor Heavy Chain 1
ITIH2	Inter-Alpha-Trypsin Inhibitor Heavy Chain 2
ITIH3	Inter-Alpha-Trypsin Inhibitor Heavy Chain 3
ITIH4	Inter-Alpha-Trypsin Inhibitor Heavy Chain 4
AHSG	Alpha-2-HS-glycoprotein	Fetuin A
CHI3L1	Chitinase 3 Like 1	YKL-40
PYD	Pyridinoline
KRT	Keratin
TPM3	Tropomyosin 3
TPM4	Tropomyosin 4
TAGLN2	Transgelin 2
CFL1	Cofilin 1
GSN	Gelsolin
VDBP	Vitamin D-binding protein	GC
SERPINA7	Serpin Family A Member 7	Thyroxine binding globulin (TBG)
CPN2	Carboxypeptidase N subunit 2	Regulation of Complement cascade
CLU	Clusterin	Apolipoprotein J
BIRC5	Baculoviral IAP Repeat Containing 5	Survivin
CA2	Carbonic Anhydrase 2	Epididymal secretory protein Li 282 HEL-S-282
SH3BGRL3	SH3 domain-binding glutamic acid-rich-like protein 3	Epididymis Secretory Protein Li 297 HEL-S-297
PON1	Paraoxonase/arylesterase 1
PZP	Pregnancy zone protein
CHGA	Chromogranin A
A1BG	Alpha-1b-glycoprotein	Epididymis Secretory Protein Li 163 HEL-S-163
ABI3BP	ABI Family Member 3 Binding Protein
